# Supplementary material for: trans-α-Necrodyl Acetate: Minor Sex Pheromone Component of the Invasive Mealybug Delottococcus aberiae (De Lotto)
Source: Insects. 2025 Mar 19;16(3):318. doi: 10.3390/insects16030318 (PMC11943407; doi:10.3390/insects16030318)
Supplement: Supplementary file 1 [file insects-16-00318-s001.zip]

Archive with 1 entries (1 files):
- insects-3496941-supplementary.pdf
